# Supplementary material for: Overlooked Photochemical Risk of Antimicrobial Fragrances: Formation of Potent Allergens and Their Mechanistic Pathways
Source: Toxics. 2025 May 10;13(5):386. doi: 10.3390/toxics13050386 (PMC12115848; doi:10.3390/toxics13050386)
Supplement: Supplementary file 1 [file toxics-13-00386-s001.zip]

Archive with 1 entries (1 files):
- toxics-3603704-supplementary.pdf
